# Supplementary material for: The Accuracy, Feasibility and Challenges of Sequencing Short Tandem Repeats Using Next-Generation Sequencing Platforms
Source: PLoS One. 2014 Dec 1;9(12):e113862. doi: 10.1371/journal.pone.0113862 (PMC4250034; doi:10.1371/journal.pone.0113862)
Supplement: Table S1 — Summary of microsatellite variant data and statistics from Sanger, GS-FLX and Illumina platforms. Indel variant number refers to the number of repeat units deleted or inserted; negative number refers to a deletion; positive number refers to an insertion. Var refers to the observed number of reads for the particular variant, while non-var refers to the number of remaining reads covering the variant position; i.e. total coverage minus variant reads at the given position. P used refers to a standard chi-square test, except when (i) expected read counts were less than one and we used Monte-Carlo simulation to calculate P values or (ii) the observed number of reads minus the expected number was ≥ the expected number and we used a log-likelihood ratio goodness of fit test. P values for the Illumina platform are for three-way comparisons between Sanger, Illumina and 454-sequencing. Significance: * statistically significant values unadjusted for multiple tests (P<0.05), ** statistically significant values after Benjamini-Hochberg correction for multiple tests, *** statistically significant values after Bonferroni correction. (XLSX) [file pone.0113862.s001.xlsx]

## Sheet: Sheet1
Table S1
Summary of microsatellite variant data and statistics from Sanger, GS-FLX and Illumina platforms.
Footnotes:
Indel variant = number of repeat units deleted or inserted; negative number refers to deletion; positive number refers to insertion
var = number of reads of the particular variant
non-var = number of remaining reads covering the variant position; i.e. total coverage minus variant reads at the given position
P used = standard chi-square test, except when (i) expected read counts were less than one and we used Monte-Carlo simulation to calculate P values, or (ii) the observed number minus the expected number was ≥ the expected number and we used a log-likelihood ratio goodness of fit test.
P values for the Illumina platform are for three-way comparisons between Illumina, 454 and Sanger sequencing
Significance: * unadjusted p < 0.05, ** significant after Benjamini-Hochberg correction, *** significant after Bonferroni correction
§ = fractional numbers refer to an incomplete repeat unit occuring in the stretch of the tandem
Locus	Motif	Number of repeats §	Population	Amplicon	Indel variant	Sanger var	Sanger non-var	454 var	454 non-var	X-sq	X-sq P	Monte-Carlo P	P used (Sanger v 454)	Illumina var	Illumina non-var	X-sq	X-sq P	Monte-Carlo P	P used (three-way comp)
c8	AT	8	A6	m1	1	18	0	54	42	12.4687	0.000413817	0.00029997	0.0004***	12	2	15.6735	0.000394957	0.00049995	0.0004***
c8	AT	8	A6	m1	2	0	18	9	87	1.83214	0.175875	0.349365	0.1759	0	14	3.2269	0.1992	0.20378	0.20378
h16	AT	8	A3	m10	-1	4	17	39	141	0.0767095	0.781807	1	0.7818
h16	AT	8	A3	m10	1	3	18	14	168	1.06671	0.301691	0.394461	0.3017
h16	AT	8	A6	m11	-2	3	19	4	59	1.14579	0.284432	0.376362	0.2844	0	12	2.3583	0.307541	0.249075	0.249075
h16	AT	8	A6	m11	-1	6	16	15	48	0.105133	0.745755	0.776022	0.7458	2	10	0.4838	0.78513	0.762824	0.78513
h16	AT	8	A6	m11	1	2	21	8	50	0.395447	0.52945	0.717728	0.5294	0	12	2.1059	0.348907	0.381662	0.348907
h23	AT	26	A7	m12	-2	0	20	6	90	1.31818	0.250919	0.372063	0.3721
h23	AT	26	A7	m12	-1	4	16	20	72	0.0295125	0.863601	1	0.8636
h23	AT	26	A7	m12	1	4	16	10	77	1.03454	0.309095	0.460954	0.3091
h23	AT	26	A3	m13	-2	2	17	0	71	7.64354	0.0056976	0.0425957	0.0426*
h23	AT	26	A3	m13	-1	8	11	28	46	0.116044	0.733365	0.788621	0.7334
h23	AT	26	A3	m13	1	4	15	7	61	1.55625	0.212215	0.249475	0.2122
h56	AT	8.5	A3	m14	-1	0	19	6	104	1.08692	0.297155	0.59934	0.5993
h56	AT	8.5	A3	m14	1	13	6	79	35	0.00587663	0.938895	1	0.9389
h56	AT	8.5	A3	m14	2	4	15	0	112	24.3216	8.15202e-07	0.00039996	0.0004***
h56	AT	8.5	A4	m15	-1	0	20	5	95	1.04348	0.307014	0.582442	0.5824
h56	AT	8.5	A4	m15	1	20	0	70	46	11.9847	0.000536399	0.00039996	0.0005**
h56	AT	8.5	A4	m15	2	0	20	14	107	2.56914	0.108967	0.216778	0.109
h110	AT	8	A8	m16	1	20	0	143	41	5.57749	0.0181928	0.0171983	0.0182*	13	2	6.0814	0.0478014	0.0442956	0.0478*
h110	AT	8	A3	m17	1	19	0	184	66	6.64682	0.00993331	0.010399	0.0099*
h110	AT	8	A3	m17	2	0	19	14	237	1.11772	0.290411	0.614139	0.6141
h122	ATA	17	A8	m18	-1	8	7	15	39	3.45	0.0632518	0.120088	0.0633
h122	ATA	17	A8	m18	1	4	15	5	41	1.16883	0.279642	0.434557	0.2796
h122	ATA	17	A8	m18	2	0	19	3	46	1.21695	0.269959	0.547245	0.5472
h122	ATA	17	A7	m19	-1	0	17	15	12	14.3295	0.000153441	9.999e-05	0.0002***
h122	ATA	17	A7	m19	1	13	4	0	27	29.3055	6.18199e-08	9.999e-05	0.000***
c8	AT	8	A4	m2	1	14	6	87	40	0.0179875	0.89331	1	0.8933	19	4	1.8698	0.392624	0.417858	0.392624
c8	AT	8	A4	m2	2	2	18	7	120	0.60558	0.436457	0.606539	0.4365	0	23	2.1811	0.336034	0.312069	0.336034
h137	AT	12.5	A1	m20	-2	0	9	4	37	0.954401	0.328602	0.580642	0.5806
h137	AT	12.5	A1	m20	-1	0	9	10	31	2.7439	0.0976261	0.177882	0.0976
h137	AT	12.5	A1	m20	1	1	8	3	33	0.0685976	0.79339	1	1
h137	AT	12.5	A5	m21	-2	2	18	0	37	3.83455	0.0502066	0.119288	0.1193
h137	AT	12.5	A5	m21	-1	10	10	11	26	2.29247	0.130003	0.156884	0.13
h137	AT	12.5	A5	m21	1	6	14	0	37	12.4059	0.000427984	0.00089991	0.0004***
c7	AT	20	S5	m22	-3	0	20	16	82	3.77751	0.0519459	0.070093	0.0519	0	12	5.9578	0.05085	0.0536946	0.05085
c7	AT	20	S5	m22	-2	15	5	30	62	12.2829	0.000457119	0.00089991	0.0005**	9	3	17.3549	0.000170388	9.999e-05	0.0002***
c7	AT	20	S5	m22	-1	0	20	6	68	1.73219	0.188132	0.342766	0.1881	0	12	2.7503	0.252805	0.321568	0.321568
c7	AT	20	S4	m23	-3	0	18	13	92	2.49195	0.11443	0.209879	0.1144	0	26	5.9683	0.0505813	0.0405959	0.0505813
c7	AT	20	S4	m23	-2	2	16	62	41	14.8151	0.000118584	9.999e-05	0.0001***	22	4	24.0767	5.91318e-06	9.999e-05	0.0000***
c7	AT	20	S4	m23	-1	0	18	5	73	1.21724	0.269902	0.578442	0.5784	0	26	2.941	0.229805	0.271673	0.271673
c34	AT	11	S1	m24	-1	2	17	15	46	1.71235	0.190681	0.223378	0.1907
c34	AT	11	S1	m24	1	0	18	7	52	2.34915	0.125351	0.187381	0.1254
c34	AT	11	S5	m25	-2	0	19	7	104	1.26639	0.260446	0.387161	0.2604	0	16	2.3184	0.313743	0.350665	0.350665
c34	AT	11	S5	m25	-1	4	15	29	80	0.260728	0.60962	0.775223	0.6096	2	14	1.6347	0.441593	0.484552	0.441593
c34	AT	11	S5	m25	1	2	17	13	86	0.0974893	0.754864	1	0.7549	0	16	2.3991	0.301332	0.329467	0.301332
c62	AC	20	S3	m26	-2	0	19	3	47	1.19182	0.274963	0.554245	0.5542	0	14	2.0542	0.358035	0.410659	0.410659
c62	AC	20	S3	m26	-1	4	15	16	32	0.980366	0.322109	0.384862	0.3221	2	12	2.4558	0.292907	0.292571	0.292907
c62	AC	20	S3	m26	1	4	15	0	49	10.9605	0.000930734	0.00459954	0.0009**	0	14	13.9433	0.000938094	0.00209979	0.0021**
c62	AC	20	S1	m27	-2	10	9	0	18	12.9825	0.000314423	0.00049995	0.0003***
c65	AT	9.5	S4	m28	-1	8	11	17	41	1.06857	0.301268	0.393961	0.3013	2	8	1.7375	0.419485	0.452955	0.419485
c65	AT	9.5	S5	m29	-3	2	16	0	45	5.16393	0.0230606	0.0749925	0.075
c65	AT	9.5	S5	m29	-1	0	18	13	32	6.552	0.0104766	0.0115988	0.0105*
c65	AT	9.5	S5	m29	1	2.0007	16.9993	0	45	4.89141	0.0269906	0.0819918	0.082
c38	AT	7.5	A6	m3	-1	2	18	12	30	2.67296	0.102066	0.120988	0.1021
c66	AC	18	S7	m30	1	6	9	3	31	6.74711	0.00938998	0.0136986	0.0124*	2	14	7.491	0.0236242	0.0265973	0.0236*
c66	AC	18	S7	m30	2	6	13	8	28	0.573792	0.448756	0.521948	0.4488	3	13	0.9038	0.636411	0.710829	0.636411
c66	AC	18	S7	m30	3	0	19	2	34	1.09539	0.295281	0.538846	0.5388	0	16	2.0008	0.367731	0.49515	0.49515
c66	AC	18	S4	m31	-2	0	18	3	26	1.98903	0.158443	0.270073	0.1584	0	18	3.9043	0.141966	0.122688	0.122688
c66	AC	18	S4	m31	1	7	3	7	30	9.8215	0.00172484	0.0039996	0.0025**	0	18	18.9885	7.52845e-05	0.00019998	0.0001***
c66	AC	18	S4	m31	2	8	10	10	29	2.01534	0.155716	0.220278	0.1557	7	11	2.2885	0.318469	0.351665	0.318469
c66	AC	18	S4	m31	3	0	18	2	37	0.956643	0.328034	0.559344	0.5593	0	18	1.8967	0.387373	0.50345	0.50345
c90	AT	16.5	S3	m32	2	11	2	15	12	3.25726	0.0711081	0.0910909	0.0711	8	2	4.2327	0.120473	0.138886	0.120473
c90	AT	16.5	S3	m32	3	0	13	2	25	1.01365	0.314031	0.549745	0.5497	0	10	1.7747	0.411747	0.491651	0.491651
c114 /2	AT	12.5	S3	m33	-2	0	17	9	143	1.0632	0.302487	0.59604	0.596
c114 /2	AT	12.5	S3	m33	-1	4	13	32	117	0.0378646	0.845715	1	0.8457
c114 /2	AT	12.5	S3	m33	1	0	13	13	128	1.30909	0.25256	0.386461	0.2526
c114	AT	12.5	S5	m34	-1	0	17	44	153	4.7797	0.0287972	0.049795	0.0288*	2	4	5.2965	0.0707742	0.0744926	0.0707742
c114	AT	12.5	S5	m34	1	0	17	19	174	1.84006	0.174944	0.238876	0.1749	0	6	2.4826	0.289004	0.243176	0.243176
c117	AT	10	S4	m35	-1	8	11	11	23	0.504071	0.477717	0.558144	0.4777	1	6	1.8155	0.403439	0.459954	0.403439
c117	AT	10	S4	m35	1	0	17	2	30	1.10771	0.29258	0.535746	0.5357	0	7	1.5556	0.459426	0.647935	0.647935
c117	AT	10	S8	m36	-2	4	12	4	29	1.3083	0.252703	0.40416	0.2527
c117	AT	10	S8	m36	-1	4	12	12	20	0.75	0.386476	0.516748	0.3865
c117	AT	10	S8	m36	1	0	19	4	24	2.96678	0.084991	0.134787	0.1348
h103	AT	8	S4	m37	-2	0	19	3	29	1.89258	0.168911	0.274672	0.2747
h103	AT	8	S4	m37	-1	2	17	14	18	6.11197	0.0134269	0.0264973	0.0134*
h103	AT	8	S4	m37	1	2	17	0	32	3.50591	0.0611503	0.133887	0.1339
h103 /2	AT	8	S1	m38	-1	2.0007	16.9993	0	20	2.21988	0.136244	0.236176	0.2362	4	16	4.3825	0.111776	0.112789	0.111776
h103	AT	8	S7	m39	-2	0	19	3	42	1.32896	0.24899	0.546045	0.546
h103	AT	8	S7	m39	-1	0	19	20	22	13.4611	0.000243562	0.00029997	0.0002***
h103	AT	8	S7	m39	1	4	15	0	44	9.89117	0.00166074	0.00719928	0.0072*
c65	AT	9.5	A1	m4	-2	2	19	7	35	0.583333	0.445009	0.69743	0.445
c65	AT	9.5	A1	m4	-1	2	19	13	26	4.12698	0.0422045	0.060194	0.0422*
c65	AT	9.5	A1	m4	1	0	20	2	30	1.3	0.254213	0.525547	0.5255
c65	AT	9.5	A1	m4	2	2	19	0	37.6667	3.71391	0.0539608	0.122488	0.1225
h106 /1	TAT	11.5	S4	m40	1	14	2	149	30	0.194287	0.659372	0.753625	0.6594
h106 /1	TAT	11.5	S4	m40	2	2	14	10	179	1.39106	0.238226	0.238076	0.2381
h106 /2	TAT	11.5	S7	m41	1	14	4	108	18	0.766447	0.381319	0.476452	0.3813	1	4	14.741	0.000629554	0.00219978	0.0022**
h109	AT	6	S4	m42	-1	1	17	29	67	4.75094	0.0292823	0.0382962	0.0293*	2	8	5.003	0.0819626	0.0814919	0.0819626
h109	AT	6	S4	m42	1	2	16	9	84	0.0347214	0.852181	1	0.8522	0	10	1.1276	0.569043	0.743926	0.743926
h109	AT	6	S3	m43	-2	0	19	6	46	2.39467	0.121749	0.177982	0.1217
h109	AT	6	S3	m43	-1	6	13	14	37	0.115583	0.733875	0.774023	0.7339
h109	AT	6	S3	m43	1	4	15	6	43	0.846757	0.357471	0.443856	0.3575
h136	AT	13	S4	m44	1	12	3	71	10	0.633344	0.426131	0.691931	0.4261	10	1	0.824	0.66234	0.712529	0.66234
h136	AT	13	S3	m45	1	6	0	140	26	1.10711	0.292711	0.594041	0.594	7	0	2.3822	0.303893	0.306869	0.306869
h136	AT	13	S3	m45	2	0	6	10	162	0.369601	0.543222	1	1	0	7	0.799	0.670654	1	1
c66	AC	18	A3	m5	-1	6	14	0	55	17.9348	2.28605e-05	9.999e-05	0.0001***
c66	AC	18	A3	m5	1	2	12	15	40	1.01369	0.31402	0.491951	0.314
c66	AC	18	A3	m5	2	5	14	14	41	0.00548889	0.940941	1	0.9409
c66	AC	18	A8	m6	-1	6	12	5	51	6.41074	0.0113432	0.0185981	0.018*	0	12	9.3185	0.00947343	0.0135986	0.0095*
c66	AC	18	A8	m6	1	4	9	18	65	0.524865	0.468774	0.481052	0.4688	0	12	4.0251	0.133649	0.127887	0.133649
c66	AC	18	A8	m6	2	7	13	24	61	0.356076	0.550694	0.591841	0.5507	3	9	0.4663	0.792034	0.792121	0.792034
c90	AT	16.5	A8	m7	1	2	7	0	32	7.47578	0.00625344	0.0413959	0.0414*
c90	AT	16.5	A8	m7	2	4	5	22	10	1.78864	0.181092	0.252575	0.1811
h1	AT	15	A4	m8	-3	2	18	0	99	10.0692	0.00150766	0.0253975	0.0254*
h1	AT	15	A4	m8	-2	0	18	6	95	1.12608	0.288612	0.582242	0.5822
h1	AT	15	A4	m8	-1	4	14	26	75	0.100416	0.751331	0.774722	0.7513
h1	AT	15	A4	m8	1	2	16	8	86	0.125639	0.722998	1	0.723
h1	AT	15	A4	m8	2	2	18	0	98.6667	10.0358	0.00153526	0.0255974	0.0256*
h1	AT	15	A2	m9	-1	0	19	12	18	10.0649	0.00151124	0.00089991	0.0015**	2	10	10.8589	0.00438558	0.00309969	0.0044**
h1	AT	15	A2	m9	1	3	16	0	31	5.20717	0.022494	0.0514949	0.0225*	0	12	7.1347	0.0282306	0.0293971	0.0294*
h1	AT	15	A2	m9	2	0	19	2	30	1.23597	0.266249	0.525947	0.5259	0	12	2.001	0.367691	0.492651	0.492651
